# Supplementary material for: Machine learning nominates the inositol pathway and novel genes in Parkinson’s disease
Source: Brain. 2023 Oct 6;147(3):887–99. doi: 10.1093/brain/awad345 (PMC10907089; doi:10.1093/brain/awad345)
Supplement: awad345_Supplementary_Data [file awad345_supplementary_data.zip]

Archive with 2 entries (2 files):
- brain-2023-01287-File010.xlsx
- brain-2023-01287-File011.pdf
